# Supplementary material for: Genetic Polymorphisms of P2RX7 but Not of ADORA2A Are Associated with the Severity of SARS-CoV-2 Infection
Source: Int J Mol Sci. 2024 Jun 2;25(11):6135. doi: 10.3390/ijms25116135 (PMC11173306; doi:10.3390/ijms25116135)
Supplement: Supplementary file 1 [file ijms-25-06135-s001.zip]

Archive with 1 entries (1 files):
- ijms-3007878-supplementary.pdf
